# Supplementary material for: DNA methylation, transcriptome and genetic copy number signatures of diffuse cerebral WHO grade II/III gliomas resolve cancer heterogeneity and development
Source: Acta Neuropathol Commun. 2019 Apr 25;7:59. doi: 10.1186/s40478-019-0704-8 (PMC6482573; doi:10.1186/s40478-019-0704-8)
Supplement: Supplementary file 2 — Table S1. List of GGN-patients whose DNA methylation data were included into the study. (XLSX 12 kb) [file 40478_2019_704_MOESM2_ESM.xlsx]

## Sheet: Table S1
Table S1: List of GGN-patients whose DNA-methylation data were included into the study.
GEO.ID	Methylation group	respective Expression Group
GSM1503301	M1	Ex1
GSM1503344	M1	Ex1
GSM1503343	M1	Ex1
GSM1503356	M1	Ex1
GSM1503329	M1	Ex1
GSM1503372	M1	Ex1
GSM1503376	M1	Ex1
GSM1503366	M1	Ex1
GSM1503370	M1	Ex1
GSM1503357	M1	Ex1
GSM1503363	M1	Ex1
GSM1503375	M1	Ex1
GSM1503389	M1	Ex1
GSM1503313	M1	Ex7
GSM1503345	M1	Ex8
GSM1503352	M1	Ex8
GSM1503382	M2	Ex2
GSM1503362	M2	Ex2
GSM1503387	M2	Ex3
GSM1503407	M2	Ex3
GSM1503412	M2	Ex3
GSM1503321	M2	Ex4
GSM1503318	M2	Ex5
GSM1503404	M2	Ex6
GSM1503430	M2	Ex7
GSM1503405	M3	Ex2
GSM1503310	M3	Ex2
GSM1503386	M3	Ex2
GSM1503379	M3	Ex2
GSM1503402	M3	Ex2
GSM1503427	M3	Ex2
GSM1503354	M3	Ex3
GSM1503348	M3	Ex3
GSM1503336	M3	Ex4
GSM1503316	M3	Ex4
GSM1503377	M3	Ex4
GSM1503359	M3	Ex4
GSM1503296	M3	Ex4
GSM1503324	M3	Ex4
GSM1503371	M3	Ex4
GSM1503374	M3	Ex4
GSM1503337	M3	Ex5
GSM1503315	M3	Ex5
GSM1503364	M3	Ex6
GSM1503429	M3	Ex6
GSM1503408	M3	Ex6
GSM1503400	M3	Ex6
GSM1503342	M3	Ex8
GSM1503367	M4	Ex2
GSM1503328	M4	Ex2
GSM1503414	M4	Ex2
GSM1503335	M4	Ex2
GSM1503360	M4	Ex3
GSM1503305	M4	Ex4
GSM1503358	M4	Ex4
GSM1503421	M4	Ex4
GSM1503320	M4	Ex4
GSM1503361	M4	Ex4
GSM1503373	M4	Ex4
GSM1503326	M4	Ex4
GSM1503304	M4	Ex4
GSM1503353	M4	Ex4
GSM1503338	M4	Ex4
GSM1503333	M4	Ex5
GSM1503349	M4	Ex5
GSM1503306	M4	Ex5
GSM1503308	M4	Ex7
GSM1503331	M4	Ex7
GSM1503381	M4	Ex7
GSM1503428	M4	Ex7
GSM1503330	M4	Ex7
GSM1503401	M4	Ex8
GSM1503422	M4	Ex8
GSM1503390	M4	Ex8
GSM1503378	M5	Ex6
GSM1503346	M5	Ex2
GSM1503398	M5	Ex3
GSM1503396	M5	Ex3
GSM1503403	M5	Ex5
GSM1503416	M5	Ex5
GSM1503340	M5	Ex5
GSM1503394	M5	Ex6
GSM1503413	M5	Ex6
GSM1503415	M5	Ex6
GSM1503365	M5	Ex6
GSM1503397	M5	Ex6
GSM1503383	M5	Ex6
GSM1503406	M5	Ex6
GSM1503392	M5	Ex6
GSM1503395	M5	Ex6
GSM1503319	M5	Ex6
GSM1503388	M5	Ex6
GSM1503425	M5	Ex6
GSM1503424	M5	Ex6
GSM1503418	M5	Ex6
GSM1503409	M5	Ex6
GSM1503417	M5	Ex6
GSM1503384	M5	Ex6
GSM1503419	M5	Ex7
GSM1503420	M5	Ex7
GSM1503432	M5	Ex7
GSM1503341	M6	Ex1
GSM1503351	M6	Ex3
GSM1503380	M6	Ex3
GSM1503431	M6	Ex3
GSM1503347	M6	Ex4
GSM1503297	M6	Ex4
GSM1503314	M6	Ex5
GSM1503325	M6	Ex5
GSM1503332	M6	Ex7
GSM1503300	M6	Ex7
GSM1503298	M6	Ex7
GSM1503309	M6	Ex7
GSM1503369	M6	Ex7
GSM1503399	M6	Ex7
GSM1503334	M6	Ex7
GSM1503322	M6	Ex7
GSM1503355	M6	Ex7
GSM1503426	M6	Ex7
GSM1503302	M6	Ex7
GSM1503391	M6	Ex8
GSM1503339	M6	Ex8
GSM1503299		Ex5
GSM1503303		Ex5
GSM1503307		Ex4
GSM1503311		Ex5
GSM1503312		Ex4
GSM1503317		Ex2
GSM1503323		Ex4
GSM1503327		Ex7
GSM1503350		Ex7
GSM1503368		Ex5
GSM1503385		Ex6
GSM1503393		Ex6
GSM1503410		Ex6
GSM1503411		Ex3
GSM1503423		Ex7
