# Supplementary material for: DNA methylation, transcriptome and genetic copy number signatures of diffuse cerebral WHO grade II/III gliomas resolve cancer heterogeneity and development
Source: Acta Neuropathol Commun. 2019 Apr 25;7:59. doi: 10.1186/s40478-019-0704-8 (PMC6482573; doi:10.1186/s40478-019-0704-8)
Supplement: Supplementary file 3 — Table S2. List of TCGA-samples used for verification analyses. (XLSX 18 kb) [file 40478_2019_704_MOESM3_ESM.xlsx]

## Sheet: S1 (1)
Table S2: List of TCGA-samples whose data were included into the study
TCGA- ID	Expression Group	Methylation Group
TCGA-CS-5395	Ex1	M1
TCGA-CS-6669	Ex7	M6
TCGA-DU-6399	Ex2	M3
TCGA-DU-6404	Ex1	M1
TCGA-DU-8165	Ex1	M1
TCGA-DU-A5TT	Ex1	M1
TCGA-FG-6692	Ex1	M1
TCGA-HT-7469	Ex1	M2
TCGA-HT-7882	Ex1	M1
TCGA-HT-8019	Ex7	M6
TCGA-HT-8107	Ex7	M6
TCGA-HT-8558	Ex7	M6
TCGA-P5-A5F6	Ex1	M6
TCGA-CS-6186	Ex1	M1
TCGA-DH-5140	Ex6	M1
TCGA-DU-5852	Ex1	M1
TCGA-DU-6403	Ex1	M1
TCGA-DU-8161	Ex1	M1
TCGA-DU-8162	Ex7	M6
TCGA-FG-7643	Ex7	M6
TCGA-FG-8181	Ex7	M6
TCGA-FG-A4MU	Ex1	M1
TCGA-FG-A4MW	Ex1	M1
TCGA-CS-4941	Ex1	M1
TCGA-CS-5397	Ex1	M1
TCGA-CS-6188	Ex1	M1
TCGA-DU-5847	Ex1	M1
TCGA-DU-5854	Ex1	M1
TCGA-DU-6405	Ex1	M1
TCGA-DU-7006	Ex1	M1
TCGA-DU-7012	Ex1	M1
TCGA-DU-7013	Ex1	M1
TCGA-DU-7290	Ex1	M1
TCGA-DU-7292	Ex7	M1
TCGA-DU-8158	Ex1	M1
TCGA-DU-A5TY	Ex1	M1
TCGA-FG-5963	Ex1	M6
TCGA-FG-6688	Ex1	M1
TCGA-HT-7680	Ex1	M6
TCGA-HT-7691	Ex1	M6
TCGA-HT-7854	Ex8	M6
TCGA-HT-7857	Ex3	M1
TCGA-HT-7860	Ex1	M1
TCGA-HT-8011	Ex1	M2
TCGA-HT-8015	Ex7	M6
TCGA-HT-8104	Ex1	M1
TCGA-HT-8110	Ex1	M1
TCGA-HT-8564	Ex7	M1
TCGA-HT-A4DS	Ex1	M1
TCGA-HT-A5RA	Ex1	M1
TCGA-HT-A5RC	Ex1	M1
TCGA-HW-A5KK	Ex1	M1
TCGA-P5-A5EY	Ex7	M6
TCGA-DU-6401	Ex2	M3
TCGA-DU-6407	Ex2	M3
TCGA-DU-6408	Ex2	M3
TCGA-DU-7008	Ex6	M3
TCGA-DU-7015	Ex2	M4
TCGA-DU-7301	Ex3	M3
TCGA-DU-7309	Ex7	M3
TCGA-DU-A5TS	Ex5	M3
TCGA-FG-6690	Ex4	M4
TCGA-FG-8182	Ex4	M4
TCGA-FG-8189	Ex7	M6
TCGA-FG-8191	Ex4	M4
TCGA-FG-A4MT	Ex7	M4
TCGA-HT-7470	Ex7	M3
TCGA-HT-7472	Ex2	M4
TCGA-HT-7602	Ex4	M6
TCGA-HT-7603	Ex7	M4
TCGA-HT-7676	Ex4	M4
TCGA-HT-7688	Ex7	M3
TCGA-HT-7689	Ex4	M5
TCGA-HT-7693	Ex2	M3
TCGA-HT-8108	Ex2	M3
TCGA-HT-8113	Ex7	M6
TCGA-HT-A5R5	Ex8	M6
TCGA-IK-7675	Ex2	M2
TCGA-P5-A5F4	Ex7	M4
TCGA-DB-5275	Ex2	M3
TCGA-DB-5276	Ex8	M6
TCGA-DB-5280	Ex4	M4
TCGA-DB-5281	Ex7	M3
TCGA-DB-A4X9	Ex4	M3
TCGA-DB-A4XC	Ex8	M4
TCGA-DB-A4XE	Ex6	M4
TCGA-DH-5143	Ex7	M4
TCGA-DU-5851	Ex7	M6
TCGA-DU-5853	Ex4	M3
TCGA-DU-5855	Ex2	M4
TCGA-DU-5871	Ex2	M3
TCGA-DU-5872	Ex3	M4
TCGA-DU-6395	Ex4	M4
TCGA-DU-6396	Ex3	M2
TCGA-DU-6542	Ex3	M3
TCGA-DU-7019	Ex3	M3
TCGA-DU-7304	Ex7	M3
TCGA-DU-7306	Ex3	M3
TCGA-DU-8163	Ex4	M4
TCGA-DU-8166	Ex4	M4
TCGA-DU-8167	Ex3	M3
TCGA-DU-A5TR	Ex3	M4
TCGA-E1-5322	Ex2	M3
TCGA-FG-5965	Ex7	M4
TCGA-FG-8188	Ex4	M3
TCGA-FG-A4MY	Ex2	M3
TCGA-FG-A60J	Ex4	M3
TCGA-FN-7833	Ex3	M4
TCGA-HT-7473	Ex3	M4
TCGA-HT-7474	Ex7	M6
TCGA-HT-7475	Ex7	M4
TCGA-HT-7482	Ex4	M4
TCGA-HT-7483	Ex6	M3
TCGA-HT-7609	Ex2	M3
TCGA-HT-7610	Ex7	M4
TCGA-HT-7611	Ex2	M4
TCGA-HT-7684	Ex3	M3
TCGA-HT-7690	Ex3	M3
TCGA-HT-7873	Ex2	M4
TCGA-HT-7879	Ex2	M3
TCGA-HT-7880	Ex7	M6
TCGA-HT-7902	Ex7	M6
TCGA-HT-8013	Ex3	M3
TCGA-HT-8018	Ex7	M6
TCGA-HT-8111	Ex8	M4
TCGA-HT-8114	Ex3	M3
TCGA-HW-7489	Ex7	M4
TCGA-HT-A5R7	Ex7	M2
TCGA-CS-4938	Ex4	M4
TCGA-CS-4942	Ex3	M4
TCGA-CS-4943	Ex2	M3
TCGA-CS-4944	Ex5	M6
TCGA-CS-5393	Ex8	M5
TCGA-CS-6290	Ex3	M6
TCGA-CS-6665	Ex3	M2
TCGA-CS-6666	Ex2	M2
TCGA-CS-6667	Ex2	M4
TCGA-DB-5273	Ex3	M4
TCGA-DB-5277	Ex6	M2
TCGA-DB-A4XB	Ex6	M3
TCGA-DB-A4XD	Ex4	M3
TCGA-DB-A4XF	Ex8	M3
TCGA-DH-5142	Ex3	M3
TCGA-DU-7007	Ex3	M3
TCGA-DU-7010	Ex1	M2
TCGA-DU-7298	Ex6	M5
TCGA-DU-7299	Ex2	M3
TCGA-DU-A5TP	Ex3	M4
TCGA-DU-A5TU	Ex3	M5
TCGA-DU-A5TW	Ex2	M3
TCGA-E1-5302	Ex3	M2
TCGA-E1-5303	Ex3	M4
TCGA-E1-5304	Ex2	M2
TCGA-E1-5305	Ex7	M5
TCGA-E1-5307	Ex7	M5
TCGA-FG-6689	Ex7	M4
TCGA-FG-6691	Ex3	M4
TCGA-FG-7636	Ex4	M4
TCGA-FG-8185	Ex2	M3
TCGA-FG-A4MX	Ex2	M3
TCGA-HT-7476	Ex7	M3
TCGA-HT-7477	Ex1	M2
TCGA-HT-7478	Ex3	M4
TCGA-HT-7479	Ex4	M6
TCGA-HT-7485	Ex4	M4
TCGA-HT-7601	Ex3	M6
TCGA-HT-7604	Ex2	M3
TCGA-HT-7606	Ex2	M2
TCGA-HT-7686	Ex3	M2
TCGA-HT-7855	Ex2	M3
TCGA-HT-7858	Ex2	M4
TCGA-HT-7884	Ex4	M4
TCGA-HT-8106	Ex3	M6
TCGA-HT-8563	Ex3	M6
TCGA-HT-A5RB	Ex7	M4
TCGA-HW-7490	Ex3	M3
TCGA-HW-8319	Ex7	M2
TCGA-HW-8320	Ex2	M3
TCGA-HW-8321	Ex2	M3
TCGA-HW-A5KL	Ex2	M4
TCGA-HW-A5KM	Ex3	M4
TCGA-P5-A5EU	Ex3	M2
TCGA-P5-A5EV	Ex4	M4
TCGA-P5-A5EW	Ex4	M3
TCGA-P5-A5EZ	Ex3	M3
TCGA-P5-A5F1	Ex3	M3
TCGA-P5-A5F2	Ex7	M4
TCGA-CS-5390	Ex6	M3
TCGA-CS-5396	Ex6	M5
TCGA-CS-6668	Ex6	M5
TCGA-DB-5278	Ex7	M6
TCGA-DB-5279	Ex7	M2
TCGA-DB-A4XG	Ex6	M3
TCGA-DH-5141	Ex6	M5
TCGA-DH-5144	Ex6	M5
TCGA-DU-5849	Ex7	M5
TCGA-DU-5870	Ex6	M5
TCGA-DU-5874	Ex6	M5
TCGA-DU-6393	Ex6	M3
TCGA-DU-6400	Ex6	M5
TCGA-DU-6410	Ex6	M3
TCGA-DU-7009	Ex6	M5
TCGA-DU-7018	Ex6	M5
TCGA-DU-7294	Ex6	M5
TCGA-DU-7300	Ex7	M5
TCGA-DU-7302	Ex7	M5
TCGA-DU-8164	Ex6	M5
TCGA-DU-8168	Ex6	M5
TCGA-E1-5311	Ex6	M5
TCGA-E1-5318	Ex6	M5
TCGA-E1-5319	Ex6	M5
TCGA-EZ-7264	Ex6	M5
TCGA-FG-5962	Ex7	M5
TCGA-FG-5964	Ex7	M5
TCGA-FG-7634	Ex3	M4
TCGA-FG-7638	Ex7	M5
TCGA-FG-7641	Ex7	M5
TCGA-HT-7467	Ex7	M6
TCGA-HT-7468	Ex6	M5
TCGA-HT-7471	Ex6	M3
TCGA-HT-7480	Ex6	M5
TCGA-HT-7481	Ex7	M5
TCGA-HT-7605	Ex7	M5
TCGA-HT-7616	Ex3	M5
TCGA-HT-7620	Ex7	M6
TCGA-HT-7677	Ex6	M5
TCGA-HT-7687	Ex6	M5
TCGA-HT-7694	Ex7	M5
TCGA-HT-7695	Ex7	M5
TCGA-HT-7856	Ex7	M6
TCGA-HT-7874	Ex7	M6
TCGA-HT-7875	Ex6	M5
TCGA-HT-7877	Ex7	M4
TCGA-HT-7881	Ex7	M6
TCGA-HT-8010	Ex7	M6
TCGA-HT-8012	Ex6	M3
TCGA-HT-8105	Ex6	M5
TCGA-HT-8109	Ex7	M5
TCGA-HT-A4DV	Ex7	M6
TCGA-HT-A5R9	Ex6	M3
TCGA-HW-7486	Ex7	M5
TCGA-HW-7487	Ex7	M5
TCGA-HW-7491	Ex6	M3
TCGA-HW-7495	Ex7	M4
TCGA-HW-8322	Ex6	M5
TCGA-HW-A5KJ	Ex6	M3
TCGA-P5-A5ET	Ex7	M4
TCGA-P5-A5EX	Ex3	M1
TCGA-P5-A5F0	Ex7	M5
TCGA-DB-5274	Ex6	M5
TCGA-DB-A4XA	Ex6	M5
TCGA-DB-A4XH	Ex7	M5
TCGA-FG-8186	Ex2	M4
TCGA-FG-8187	Ex7	M5
TCGA-HT-7681	Ex7	M4
TCGA-HT-7692	Ex6	M5
TCGA-IK-8125	Ex6	M5
TCGA-CS-5394	Ex6	M5
TCGA-HT-7607	Ex7	M6
TCGA-HT-A617		M1
TCGA-HT-A61C		M1
TCGA-HT-A61B		M2
TCGA-DB-A64L		M5
TCGA-DB-A64P		M5
TCGA-DB-A64W		M5
TCGA-HT-A619		M3
TCGA-HT-A614		M3
TCGA-DH-A66B		M3
TCGA-HT-A616		M3
TCGA-DB-A64R		M4
TCGA-QH-A65S		M6
TCGA-HT-A618		M2
TCGA-DB-A64V		M5
TCGA-HT-A615		M5
TCGA-DB-A64Q		M5
TCGA-DB-A64U		M5
TCGA-FG-A60K		M5
TCGA-DB-A64O		M6
TCGA-DU-6402	Ex1
TCGA-DU-6394	Ex6
TCGA-DU-6397	Ex6
TCGA-HT-7608	Ex7
TCGA-DU-7014	Ex2
TCGA-DU-6406	Ex1
TCGA-FG-7637	Ex6
TCGA-DU-6392	Ex1
TCGA-HW-7493	Ex7
TCGA-DU-7011	Ex8
TCGA-DB-5270	Ex7
TCGA-CS-6670	Ex7
